# Supplementary material for: Evidence of a link between taboos and sacrifices and resource scarcity of ritual plants
Source: J Ethnobiol Ethnomed. 2015 Jan 8;11(1):5. doi: 10.1186/1746-4269-11-5 (PMC4326513; doi:10.1186/1746-4269-11-5)
Supplement: Supplementary file 1 — Additional file 1: Complete list of ritual plants in Benin and Gabon including restriction, threat, active protection, and domestication status, as well as perceived scarcity. (XLS 185 KB) [file 13002_2014_449_MOESM1_ESM.xls]

## Sheet: Sheet1
Species	Vernacular name	Use	Plant part used	Country	Restriction status	Threat status	Perceived scarcity	Actively protected	Domestication status
Acanthaceae
Acanthus latisepalus C.B.Clarke	Odjanmingan ovoel (Fa)	Charm to make people disappear.	Whole plant	Gabon	0	1	0	0	0
Acanthus montanus (Nees) T.Anderson	Mabangmebeli (Ma)	Several medico-spiritual uses.	Whole plant	Gabon	0	0	0	0	0
Acanthus montanus (Nees) T.Anderson	Mountain Thistle (En)	As amulet to attract wealth.	Whole plant	Benin	0	1	0	1	0
Asystasia gangetica (L.) T.Anderson	Avoy (Fa)	Protection against spells.	Whole plant	Gabon	0	0	0	0	0
Asystasia gangetica (L.) T.Anderson	Azema (F)	Drink and herbal bath in protection against sorcery.	Whole plant	Benin	0	0	0	0	0
Brillantaisia lancifolia Lindau	Kri Tanguimina (Nz)	Purification baths.	Whole plant	Gabon	0	1	0	0	0
Brillantaisia owarensis P.Beauv.	Dibughele dalembutoro (Bp)	Protection against bewitchment.	Whole plant	Gabon	0	0	0	0	0
Dyschoriste nagchana (Nees) Bennet	Yerma (Pe)	Treatment of madness caused by posession by spirits.	Whole plant	Benin	0	0	0	0	0
Elytraria marginata Vahl	Moukoura (Bp)	Good luck baths and perfumes.	Whole plant	Gabon	0	0	0	0	0
Justicia secunda Vahl	Houmanssiteton (F)	Treatment of malaria caused by bewitchment.	Whole plant	Benin	0	0	0	0	0
Nelsonia canescens (Lam.) Spreng.	Atiti (Pe)	Rituals to revert spells.	Whole plant	Benin	0	0	0	0	0
Phaulopsis ciliata (Willd.) Hepper	Homefado (F)	Ceremonial bath to treat infertility in women.	Stem	Benin	0	0	0	0	0
Pseuderanthemum tunicatum (Afzel.) Milne-Redh. (Roxb. ex Rottl.) Roxb.	Ke (Fa)	Several medico-spiritual uses.	Whole plant	Gabon	0	0	0	0	0
Stenandrium guineense (Nees) Vollesen	Nzombo (Nz)	Purification baths.	Leaves	Gabon	0	0	0	0	0
Aizoaceae
Trianthema portulacastrum L.	Akokpla (F)	Ritual cleanse of objects used in divination.	Whole plant	Benin	0	0	0	0	0
Amaranthaceae
Aerva lanata (L.) Juss.	Akwema (F)	Baths to attract money.	Whole plant	Benin	0	0	0	0	0
Alternanthera pungens Kunth	Ajinje (Y)	Unspecified ritual use.	Twigs	Benin	0	0	0	0	0
Amaranthus blitum subsp. oleraceus (L.)	Mutchiemubengu (Lu)	Protection against bewitchment.	Whole plant	Gabon	0	0	0	0	0
Amaranthus spinozus L.	Tetekpukpa (T)	Said to be used by sorcerers in the preparation of spells.	Whole plant	Benin	0	0	1	0	0
Dysphania ambrosioides (L.) Mosyakin & Clemants	Godo (F)	Chase evil spirits away.	Whole plant	Benin	0	0	0	1	0
Pupalia lappacea (L.) Juss.	Goduwe (F)	Baths to attract love.	Whole plant	Benin	0	0	0	0	0
Amaryllidaceae
Allium sp.	Ayoma (F)	Protection against evil spirits.	Whole plant	Benin	0	0	0	0	0
Crinum glaucum A.Chev.	Oignon de la mort (F)	Kept in homesteads to bring good luck.	Whole plant	Benin	0	0	0	0	0
Crinum jagus (J.Thomps.) Dandy	Tonyan (F)	Purification baths.	Whole plant	Benin	0	0	0	0	0
Crinum sp.	Shambo (Sa)	Luck-bringing perfumes.	Whole plant	Gabon	0	0	0	0	0
Hippeastrum puniceum (Lam.) Voss	Oignon de la brousse (F)	Luck-bringing perfumes.	Whole plant	Gabon	0	0	0	0	0
Pancratium tenuifolium Hochst. ex A.Rich.	Zoxume sabla (Ad)	Protection against evil spirits.	Whole plant	Benin	0	0	0	0	0
Pancratium trianthum	Gbeke gbeke (T)	Protection against evil spirits.	Whole plant	Benin	0	0	0	0	0
Scadoxus multiflorus (Martyn) Raf.		Unspecified ritual use.	Whole plant	Benin	0	0	0	0	0
Anacardiaceae
Antrocaryon klaineanum Pierre*	Onzakong (Fa)	Ceremonial objects.	Wood	Gabon	0	0	0	0	0
Antrocaryon micraster A.Chev. & Guill.	Asainko (F)	Ceremonial object	Fruits	Benin	0	1	0	0	0
Lannea acida A.Rich.	Aku (T)	Protective baths for infants.	Bark	Benin	0	0	0	0	0
Lannea barteri (Oliv.) Engl.	Hounmansi (F)	Protective baths for infants.	Bark	Benin	0	0	0	0	0
Lannea welwitschii (Hiern) Engl.	Bikona (Fa)	Good luck baths.	Bark	Gabon	0	0	0	0	0
Mangifera indica L.	Mango (En), Mangagoto (F)	Protective baths for men.	Bark	Benin	0	0	0	0	1
Spondias mombin L.	Yeyatche (T)	Eaten in protection against weapons.	Bark	Benin	1	0	0	1	0
Trichoscypha acuminata Engl.	Revuto (Sa)	Exorcism.	Bark	Gabon	0	0	0	0	0
Anisophylleaceae
Anisophyllea purpurascens Hutch. & Dalziel	Kobdin (Fa)	Pigment used ritually.	Bark	Gabon	0	0	0	0	0
Poga oleosa Pierre	Muvogi (Ma)	Eaten in protection against diseases believed to be caused by witchcraft.	Fruits	Gabon	0	0	0	0	0
Annonaceae
Annickia affinis (Exell) Versteegh & Sosef	Moghey (Mi)	Ceremonial objects.	Wood	Gabon	0	0	0	0	0
Annickia clorantha (Oliv.) Setten & Maas	La Mbamba bengue (Fr)	Good luck baths.	Bark	Gabon	0	0	0	0	0
Annickia polycarpa (DC.) Setten & Maas ex I.M.Turner	Ataigoto (F)	Purification baths.	Bark	Benin	0	0	0	0	0
Annona muricata L.	Yovo niglo (F)	Medico-spiritual treatment against infections in children.	Leaves	Benin	0	0	0	0	1
Annona senegalensis Pers.	African apple tree (En)	Purification baths. Food taboo for some Fa oracle initiates.	Leaves, fruit	Benin	1	0	0	0	0
Cleistopholis patens (Benth.) Engl. & Diels	Hounzoko (F)	Divination.	Seeds	Benin	0	0	0	1	0
Greenwayodendron suaveolens (Engl. & Diels) Verdc.	Otunga (Fa)	Purification baths.	Leaves	Gabon	0	0	0	0	0
Monodora myristica (Gaertn.) Dunal	Nzingu (Ma)	Purification baths	Seeds	Gabon	0	0	0	0	0
Monodora myristica (Gaertn.) Dunal	Sasalikwin (F)	Substitute for Aframomum meleguetta in ceremonies.	Seeds	Benin	0	1	0	0	0
Uvaria chamae P.Beauv.	Arinidjo (T)	Medico-spiritual treatment against anaemia in children.	Bark	Benin	0	0	0	0	0
Xylopia aethiopica (Dunal) A.Rich.	Okala (Fa), Ogha (Bb)	Construction of Bwiti temples.	Bark	Gabon	0	0	0	0	0
Xylopia aethiopica (Dunal) A.Rich.	Eru (Na)	Treatment of wounds of supernatural origin.	Fruits	Benin	0	1	0	1	0
Xylopia longipetala De Wild. & T.Durand	Ekun mademe (F)	Unspecified ritual use.	Leaves	Benin	0	0	0	0	0
Xylopia staudtii Engl. & Diels	Muranga (Lu)	Exorcism.	Fruits	Gabon	0	0	0	0	0
Apiaceae
Centella asiatica (L.) Urb.	Membenbe (Bb)	Ceremonial plant for twin burials.	Whole plant	Gabon	0	0	0	0	0
Apocynaceae
Alafia barteri Oliv.	Koxwe (F)	Purification baths.	Roots	Benin	0	0	0	0	0
Alstonia boonei De Wild.	Ofuga (Te)	Unspecified ritual use.	Bark	Gabon	0	0	0	0	0
Alstonia congensis Engl.	Ofuga (Te)	Ceremonial objects.	Wood	Gabon	0	0	0	0	0
Baissea axillaris (Benth.) Hua	Avomatok (Fa)	Unspecificed ritual use.	Latex	Gabon	0	0	0	0	0
Carissa spinarum L.	Ahanzo (F)	Used in the treatment of headaches of mystical origin.	Roots	Benin	0	1	0	0	0
Cascabela thevetia (L.) Lippold	Ayeku (F)	Ceremonial object.	Fruits	Benin	0	0	0	0	1
Catharanthus roseus (L.) G.Don	Flawe (F)	Used in protection against evil spirits.	Whole plant	Benin	0	0	0	0	0
Ceropegia fusiformis N.E.Br.	Tchirigun (F)	Unspecified ritual use.	Whole plant	Benin	0	0	0	0	0
Cynanchum acuminatum Humb. & Bonpl. ex Schult.	Gepungulele (E)	Food taboo.	Fruit	Gabon	1	0	0	0	0
Mondia whitei (Hook.f.) Skeels	Tchigoun (F)	Protective baths against sorcery.	Roots	Benin	0	1	0	0	0
Periploca calophylla (Wight) Falc.	Okuogbon (T)	Used in protection against enemies.	Bark	Benin	0	0	0	0	0
Periploca nigrescens Afzel.	Ntchovi (My)	Protective amulet for fishermen.	Leaves	Gabon	0	0	0	0	0
Picralima nitida (Stapf) T.Durand & H.Durand	Ayokpe (F)	Occasionally chewed as a stimulant during vodoun ceremonies	Seeds	Benin	0	0	1	0	0
Picralima nitida (Stapf) T.Durand & H.Durand	Dighoundou (Ma)	Several medico-spiritual uses.	Bark	Gabon	0	0	0	0	0
Rauvolfia vomitoria Afzel.	Asofeyeye (Y)	Used in the treatment of madness caused by posession by spirits.	Leaves	Benin	0	1	1	1	0
Secamone afzelii (Schult) K. Schum	Pekintchori (Bp)	Protective bath.	Whole plant	Gabon	0	0	0	0	0
Strophanthus gratus (Wall. & Hook.) Baill.	Monai (Bb)	Arrow poison. Restricted species.	Latex	Gabon	1	0	1	0	0
Strophanthus hispidus DC.	Logbo (Ad)	Eaten in protection against enemies and sorcerers.	Roots	Benin	1	0	1	1	0
Strophanthus sarmentosus DC.	Tchae (T)	Purification baths for Fa oracle priests.	Leaves	Benin	0	0	0	0	0
Tabernaemontana brachyantha Stapf	Irugu (Bp)	Protection against insects said to be sent by sorcerers.	Leaves	Gabon	0	0	0	0	0
Tabernanthe iboga Baill.	Iboga	Ceremonial stimulant	Roots	Gabon	0	0	1	1	0
Tylophora cameroonica N.E.Br.	Tegbesu (F)	Protective plant for hunters.	Leaves	Benin	0	1	0	1	0
Tylophora sylvatica Decne.	Aborganbi (Fa)	Protection against evil spirits.	Whole plant	Gabon	0	0	0	0	0
Voacanga africana Stapf ex Scott-Elliot	Le (F)	Restricted species	Whole plant	Benin	1	1	1	0	0
Voacanga bracteata Stapf	Ntchou (Mk)	Bath to find a European spouse.	Leaves	Gabon	0	0	0	0	0
Araceae
Amorphophallus baumannii (Engl.) N.E.Br.	Olonigo (Ad)	Protection against witchcraft.	Flower	Benin	0	0	0	0	0
Anchomanes difformis (Blume) Engl.	Igname de brousse (Fr)	Treatment of bewitchment in children.	Roots	Gabon	0	0	0	0	0
Anchomanes dalzielii N.E.Br.	Inbere (T)	Used in a ritual to increase the yield of food crops.	Seeds	Benin	0	0	1	0	0
Caladium bicolor (Aiton) Vent.	Akelema (Pe)	Planted in protection against Sakpata diseases.	Whole plant	Benin	0	0	0	1	0
Colocasia esculenta (L.) Schott	Taro (En), Kak'li (Tk)	Food taboo.	Leaves	Gabon	1	0	0	0	1
Culcasia scandens P.Beauv.	Ayangdzic (Fa)	Stem is made into a cord used for amulets.	Stems	Gabon	0	0	0	0	0
Nephthytis afzelii Schott	Onana (Bb)	Cords used in amulets.	Stems	Gabon	0	0	0	0	0
Pistia stratiotes L.	Foutou (Ad)	Used in a spell that is supposed to bring misfortune to businessmen.	Whole plant	Benin	1	0	0	0	0
Araliaceae
Cussonia arborea Hochst. ex A.Rich.	Edigo (T)	Used in a ceremonial bath for newborns.	Bark	Benin	0	0	0	0	0
Hydrocotyle bonariensis Comm. ex Lam.	Ilu femi (Y)	Purification baths.	Whole plant	Benin	0	0	0	0	0
Arecaceae
Borassus aethiopum Mart.	Agbon (T)	Purification baths.	Leaves	Benin	1	1	1	0	0
Cocos nucifera L.	Agongedo (F)	Purification baths.	Roots	Benin	1	0	0	0	1
Elaeis guineensis Jacq.	Okgbo (T)	Divination, offerings. Food taboo.	Seeds	Benin	1	0	1	0	1
Eremospatha macrocarpa H.Wendl.	Gheeta (Bb)	Various ceremonial objects.	Wood	Gabon	0	0	0	0	0
Raphia hookeri G.Mann & H.Wendl.	Deka (F)	Divination	Seeds, fibre from young leaves	Benin	0	0	0	1	0
Aristolochiaceae
Aristolochia albida Duch.	Iwawogu (T)	Unspecified ritual use.	Whole plant	Benin	0	0	1	0	0
Pararistolochia goldieana (Hook.f.) Hutch. & Dalziel	Ogbokneko (T)	Used in the treatment of rashes in the feet caused by a Sakpata spell	Flower	Benin	0	1	0	0	0
Asparagaceae
Albuca sudanica A.Chev.	Oignon de la brousse (F)	Seen as a sign that the earth where the plant grows is adequate for cultivation.	Whole plant	Gabon	0	0	0	0	0
Aloe tenuifolia Lam.	Etira (T)	Used in the treatment of wounds of mystical origin.	Whole plant	Benin	0	0	1	1	0
Asparagus flagellaris (Kunth) Baker	Inkanba (Pu)	Plant used in protection against evil spirits.	Whole plant	Gabon	0	0	0	0	0
Asparagus warneckei (Engl.) Hutch.	Rougo (Ma)	Charm to make husbands return to their wives.	Leaves	Gabon	0	0	0	0	0
Chlorophytum cameronii (Baker) Kativu	Baka (Y)	Unspecified ritual use.	Whole plant	Benin	0	0	0	0	0
Dracaena arborea (Willd.) Link	Olauru (T)	Several medico-spiritual uses.	Leaves	Benin	0	0	0	1	0
Dracaena camerooniana Baker	Ghecondocondo (Bb)	Protective bath for newborns.	Leaves	Gabon	0	0	0	0	0
Dracaena mannii Baker	Bango (Tk)	Treatment for pregnant women on whom a spell has been casted.	Bark	Gabon	1	0	0	0	0
Dracaena phrynioides Hook.	Endo (Bb)	Sacred plant of Ndjembé secret socieity	Whole plant	Gabon	0	0	0	0	0
Sansevieria liberica Gérôme & Labroy	Nkai (Tk)	Planted in protection against evil spirits.	Whole plant	Gabon	0	0	0	1	0
Sansevieria liberica Gérôme & Labroy	Kponja (F)	Planted in protection against evil spirits, purification baths	Whole plant	Benin	0	0	0	1	0
Aspleniaceae
Asplenium africanum Desv.	Tjame-tjame (Mk)	Protection against witchcraft and possession.	Whole plant	Gabon	0	0	0	0	0
Balanophoraceae
Thonningia sanguinea Vahl	Otchokumonku (T)	Used in the treatment of insomnia caused by evil spirits.	Roots	Benin	0	0	0	0	0
Begoniaceae
Begonia auriculata Hook.f.	Bocuapingui (Bb)	Eaten in protection against evil spirits.	Leaves	Gabon	0	0	0	0	0
Bignoniaceae
Crescentia cujete L.	Igba degi (Y)	Ceremonial object	Fruits	Benin	0	0	0	0	1
Kigelia africana (Lam.) Benth.	Faux baobab (Fr), Kpando (T)	Used in a treatment to increase the size of genitals.	Leaves	Benin	0	1	0	1	0
Markhamia tomentosa (Benth.) K.Schum. ex Engl.	Tchiningo (T)	Used in a spiritual context as a vermifuge.	Bark	Benin	0	0	0	1	0
Newbouldia laevis (P.Beauv.) Seem.	Xetitin (F)	Planted in protection against evil spirits	Whole plant	Benin	1	0	0	1	0
Newbouldia laevis (P.Beauv.) Seem.	Douvindegitsa (Bp)	Purification baths.	Leaves	Gabon	0	0	0	0	0
Spathodea campalunata P.Beauv.	Adada (Y)	Medico-spiritual treatment against female infertility.	Roots	Benin	0	0	0	1	0
Stereospermum kunthianum Cham.	Adjadin (T)	Protective drink against bewitchment.	Leaves	Benin	0	0	0	0	0
Bixaceae
Bixa orellana L.	Assorogodarou (T)	Made into a sauce eaten in protection against enemies.	Seeds	Benin	0	0	1	0	1
Bixa orellana L.	Mimondu (Og)	Supplement for red caolin	Seeds	Gabon	0	0	0	0	1
Cochlospermum planchonii Hook.f. ex Planch.	Chori (Id), Gbetu (T)	Used as ceremonial necklaces.	Seeds	Benin	0	0	0	0	0
Boraginaceae
Cordia senegalensis Juss. ex Poir.	Kutin (F)	Unspecified ritual use.	Whole plant	Benin	0	0	1	0	0
Ehretia cymosa Thonn.	Ndidudu (T)	Used in the treatment of toothache believed to be caused by envy.	Roots	Benin	0	0	0	0	0
Heliotropium indicum L.	Klonklonson (F)	Treatment of Sakpata-related diseases.	Whole plant	Benin	0	0	0	0	0
Bromeliaceae
Ananas comosus (L.) Merr.	Ananas (Fr), Pineapple (En)	Food taboo.	Fruit	Gabon	1	0	0	0	1
Burseraceae
Aucoumea klaineana Pierre*	Okoumé	Protection against evil spirits, purification baths.	Bark, resine	Gabon	0	1	0	0	0
Commiphora africana (A.Rich.) Endl.	Eridji (T)	Unspecified ritual use.	Whole plant	Benin	0	0	0	1	0
Dacryodes buettneri (Engl.) H.J.Lam*	Osigo (Mi)	Treatment of skin diseases of supernatural origin.	Bark	Gabon	0	0	0	1	0
Santiria trimera (Oliv.) Aubrév.	Eba (Fa)	Ceremonial objects.	Wood	Gabon	0	0	0	0	0
Campanulaceae
Lobelia gilletii De Wild.	Njamale (Mk)	Charm for husbands to return to their wives.	Whole plant	Gabon	0	0	0	0	0
Cannabaceae
Celtis mildbraedii Engl.	Engo (Fa)	Protection against evil spirits.	Leaves	Gabon	0	0	1	0	0
Celtis zenkeri Engl.	Agboni (T)	Used in a protective bath for men.	Roots	Benin	0	0	1	0	0
Cannaceae
Canna indica L.	Tanglankwin (G)	Used ceremonially	Seeds	Benin	0	0	0	0	0
Capparaceae
Capparis brassii DC.	Ewondudu (T)	Protective infusion against enemies.	Leaves	Benin	1	0	1	0	0
Maerua duchesnei (De Wild.) F.White	Tchutchugrutchu (F)	Said to be used by sorcerers in the preparation of spells.	Leaves	Benin	0	1	0	0	0
Ritchiea capparoides (Andrews) Britten	Egido eta (T)	Used in a head wash to treat headaches caused by evil spirits.	Bark	Benin	1	0	0	0	0
Caricaceae
Carica papaya L.	Pawpaw (En), Aguidi (T)	Used in Legba ceremonies.	Leaves	Benin	1	0	0	0	1
Caryophyllaceae
Polycarpon prostratum (Forssk.) Asch. & Schweinf.	Muye muye (F)	Protective baths.	Whole plant	Benin	0	0	0	0	0
Celastraceae
Campylostemon warneckeanum Loes. ex Fritsch	Sukusu (F)	Worn as an amulate by pregnante women to prevent miscarriage.	Leaves	Benin	0	0	0	0	0
Gymnosporia senegalensis (Lam.) Loes.	Fefeya (T)	Unspecified ritual use.	Whole plant	Benin	1	0	0	0	0
Salacia erecta (G.Don) Walp.	Zunkusi (F)	Used in the treatment of malaria caused by bewitchment.	Seeds	Benin	0	0	0	0	0
Chrysobalanaceae
Maranthes chrysophylla (Oliv.) Prance ex F.White	Otsa (Mi)	Food taboo.	Fruits	Gabon	1	0	0	0	0
Maranthes polyandra (Benth.) Prance	Tchonkoko (T)	Unspecified ritual use.	Whole plant	Benin	1	0	1	1	0
Cleomaceae
Cleome gynandra L.	Adjangula (T)	Purification baths.	Leaves	Benin	0	0	0	0	0
Cleome rutidosperma DC.	Akaya (F)	Uspecified ritual use.	Leaves	Benin	0	0	0	0	0
Cleome viscosa L.	Wawa (Y)	Baths to attract love.	Whole plant	Benin	0	0	0	0	0
Clusiaceae
Garcinia epunctata Stapf	Owade (Mi)	Ceremonial stimulant.	Seeds	Gabon	0	0	0	0	0
Garcinia kola Heckel	Bois amer (Fr)	Ceremonial stimulant.	Bark, seeds	Gabon	0	1	1	0	0
Garcinia kola Heckel	Ahowe (F)	Stimulant, divination.	Seeds	Benin	0	1	1	1	0
Garcinia mannii Oliv.	Bondjo (Mi)	Ceremonial stimulant.	Seeds	Gabon	0	0	0	0	0
Garcinia preussii Engl.	Siegiti (Bp)	Several medico-spiritual uses.	Bark	Gabon	0	0	0	0	0
Symphonia globulifera L.f.		Unspecified ritual use.	Whole plant	Benin	1	0	0	0	0
Colchicaceae
Gloriosa superba L.	Hankun (F)	Planted as a luck-bringing plant.	Whole plant	Benin	0	0	0	1	0
Combretaceae
Anogeissus leiocarpa (DC.) Guill. & Perr.	Ani (T)	Restricted species	Whole plant	Benin	1	0	0	1	0
Combretum collinum Fresen.	Bodomi (T)	Unspecified ritual use.	Whole plant	Benin	0	0	1	0	0
Combretum nigricans Lepr. ex Guill. & Perr.	Akpuro (T)	Unspecified ritual use.	Whole plant	Benin	0	0	0	0	0
Combretum racemosum P.Beauv.	Ogombo (T)	Unspecified ritual use.	Whole plant	Benin	0	0	0	0	0
Pteleopsis suberosa Engl. & Diels	Kulikuligoto (F)	Unspecified ritual use.	Whole plant	Benin	1	0	1	1	0
Terminalia avicennioides Guill. & Perr.	Ndimo (Na)	Used in protection against evil spirits.	Roots	Benin	0	0	0	0	0
Terminalia glaucescens Planch. ex Benth.	Alotoun (F)	Unspecified ritual use.	Whole plant	Benin	1	0	0	0	0
Terminalia macroptera Guill. & Perr.	N'di (T)	Treatment of Sakpata-related diseases.	Roots	Benin	0	0	0	0	0
Terminalia neotaliala Capuron	Azin (F)	Unspecified ritual use.	Whole plant	Benin	0	0	0	0	0
Terminalia superba Engl. & Diels*	Bero (De)	Medico-spiritual treatment against female infertility.	Bark	Benin	0	1	0	0	0
Commelinaceae
Aneilema beniniense (P.Beauv.) Kunth	Nkonkosi (Lu)	Treatment of headaches of supernatural origin.	Stems	Gabon	0	0	0	0	0
Aneilema lanceolatum Benth.	Mkumo agude (T)	Made into a pultice to treat Sakpata-related diseases.	Fruits	Benin	0	0	0	0	0
Commelina sp.	Xanxwe (F)	Burnt as incense to chase evil spirits away	Roots	Benin	0	0	0	0	0
Cyanotis lanata Benth.	Koufla (F)	Purification baths.	Whole plant	Benin	0	0	0	0	0
Palisota ambigua (P.Beauv.) C.B.Clarke	Didjodjoru (Nv)	Protective baths against evil spirits.	Leaves	Gabon	0	0	0	0	0
Palisota hirsuta (Thunb.) K.Schum.	Agbato abo (T)	Burnt and eaten in protection against evil spirits.	Whole plant	Benin	0	0	1	0	0
Compositae
Acanthospermum hispidum DC.	Poisong-arrow wood (En)	Love-bringing baths.	Whole plant	Benin	0	0	0	0	0
Acmella caulrhiza Delile	Ngalisi (Fa)	Plant rubbed on the bodies of people believed to be vampires.	Whole plant	Gabon	0	0	0	0	0
Acmella caulrhiza Delile	Welekpekpe (F)	Protection against STDs believed to be caused by bewitchment.	Whole plant	Benin	0	0	0	0	0
Acmella uliginosa (Sw.) Cass.	Awlekpekpe (F)	Used in baths to attract love	Whole plant	Benin	1	0	0	0	0
Adenostemma viscosum J.R.Forst. & G.Forst.	Tzama tzama (Fa), Potu (Nz)	Charm to destroy marriages or unions. Luck-bringing baths.	Whole plant	Gabon	0	0	0	0	0
Ageratum conyzoides L.	Wedegbema (Ad)	Used in baths in protection from Sakpata-related diseases.	Whole plant	Benin	0	0	0	0	0
Ageratum conyzoides L.	Potou (Nz)	Baths to attain love and in protection against evil spirits	Whole plant	Gabon	0	0	0	0	0
Aspilia sp.	Gnogno (T)	Eaten by pregnant women in protection against miscarriage	Leaves	Benin	0	0	0	0	0
Bidens pilosa L.	Namenan (Ba)	Eaten by pregnant women in protection against miscarriage	Leaves	Gabon	0	0	0	0	0
Chrysanthellum indicum DC.	Zevonukun (F)	Soaps and perfumes to attract good luck.	Whole plant	Benin	0	0	0	0	0
Conyza sumatrensis (S.F.Blake) Pruski & G.Sancho	Tabacon (A)	Luck-bringing baths.	Whole plant	Gabon	0	0	0	0	0
Crassocephalum rubens (Juss. ex Jacq.) S.Moore	Ebolo (T)	Used in an incantation to treat short breath.	Whole plant	Benin	0	0	0	0	0
Cyanthillium cinereum (L.) H.Rob.	Honsicuse (F)	Eaten in protection against enemies	Leaves	Benin	0	0	0	0	0
Dicoma tomentosa Cass.	Axexe (F)	Amulets, protective baths	Whole plant	Benin	0	0	1	0	0
Eclipta prostrata (L.) L.	Mubindisa (Ms)	Ritual scarification.	Whole plant	Gabon	0	0	0	0	0
Emilia coccinea (Sims) G.Don	Alomyu (Fa)	Good luck baths.	Whole plant	Gabon	0	0	0	0	0
Gymnanthemum coloratum (Willd.) H.Rob. & B.Kahn	Ariko wewe (T)	Unspecified ritual use.	Leaves	Benin	1	0	0	0	0
Solanecio angulatus (Vahl) C.Jeffrey	Boudiambou (Bp)	Exorcism.	Whole plant	Gabon	0	0	0	0	0
Tithonia diversifolia (Hemsl.) A.Gray	Guidofo (T)	Used in a ceremonial treatment against malaria	Whole plant	Benin	1	0	0	0	0
Vernonia ambigua Kotschy & Peyr.	Orungo (Y)	Purification baths.	Whole plant	Benin	0	0	0	0	0
Vernonia amygdalina Delile	Noandjo (Fa)	Purification baths.	Whole plant	Gabon	0	0	0	1	0
Vernonia amygdalina Delile	Aloma (Ad)	Treatment of Sakpata-related diseases.	Leaves	Benin	0	0	0	1	0
Connaraceae
Agelaea pentagyna (Lam.) Baill.	Zungan (F)	Used in charms that protect people against sorcerers.	Leaves	Benin	0	0	0	0	0
Cnestis ferruginea Vahl ex DC.	Eyendzic (Fa)	Protective drink against bewitchment.	Leaves	Gabon	0	0	0	0	0
Rourea coccinea (Schumach. & Thonn.) Benth.	Amedje (T)	Protective baths against spells.	Leaves	Benin	0	0	0	0	0
Convolvulaceae
Argyreia nervosa (Burm. f.) Bojer	Liane d'argent (Fr)	Baths to attract wealth and good luck.	Whole plant	Benin	0	0	0	0	0
Evolvulus alsinoides (L.) L.	Droman (F)	Used in a charm meant to silence people claiming justice after a crime.	Whole plant	Benin	0	0	0	0	0
Ipomoea argentaurata Hallier f.	Axexe du Nord (F, Fr)	Amulets, protective baths.	Whole plant	Benin	0	0	0	0	0
Ipomoea fistulosa Mart. ex Choisy	Atoyoe (F)	Purification baths.	Whole plant	Benin	0	0	0	0	1
Ipomoea mauritiana Jacq.	Ntchobi (Ak)	Luck-bringing baths.	Whole plant	Gabon	0	0	0	0	0
Ipomoea pileata Roxb.	Otunden (Fa)	Amulet for fertility.	Stems	Gabon	0	0	0	0	0
Ipomoea pileata Roxb.	Funchele (F)	Charms to break spells left behind by dead people.	Whole plant	Benin	0	0	0	0	0
Ipomoea quamoclit L.	Axinadje (F), Senewanmi (G)	Purification baths	Whole plant	Benin	0	0	0	0	0
Merremia quinquefolia (L.) Hallier f.	Aloviaton (F)	Used in charms that grant people any wish.	Whole plant	Benin	0	0	0	0	0
Costaceae
Costus afer Ker Gawl.	Tetegungun (F)	Planted in protection against sorcerers.	Whole plant	Benin	0	0	0	1	0
Costus ligularis Baker	Mokosa gega (Mi)	Ceremonial object during initiation ceremonies.	Stem	Gabon	0	0	0	0	0
Costus lucanusianus J.Braun & K.Schum.	Myan (Fa)	Spitted on the head of initiates as a blessing.	Sap	Gabon	0	0	0	0	0
Costus phyllocephalus K.Schum.	Mokusarera (Mi)	Medico-spiritual treatment against illnesses in twins.	Roots	Gabon	0	0	0	0	0
Costus tappenbeckianus J.Braun & K.Schum.	Nkakoum (Fa)	Purification and initiation baths.	Whole plant	Gabon	0	0	0	0	0
Crassulaceae
Bryophyllum pinnatum (Lam.) Oken	Tesuma (F)	Purification baths	Whole plant	Benin	0	0	0	1	0
Kalanchoe crenata (Andrews) Haw.	Afama (F)	Restricted species. Purification baths.	Whole plant	Benin	1	0	0	1	0
Kalanchoe crenata (Andrews) Haw.	Everem (Fa)	Purification baths.	Whole plant	Gabon	0	0	0	1	0
Cucurbitaceae
Citrullus colocynthis (L.) Schrad.	Kakootche (T)	Made into a cream to cure swollening in feet caused by bewitchment.	Fruits, leaves	Benin	0	0	0	0	1
Citrullus lanatus (Thunb.) Matsum. & Nakai	Kaka (T)	Eaten, it is said to improve the memory of children.	Fruits	Benin	0	0	0	0	1
Cogniauxia podolaena Baill.	Mbama (Tk)	Made into a necklace to attach dogs believed to be possessed.	Stem	Gabon	0	0	0	0	0
Cucumeropsis mannii Naudin	Goussi (F)	Ceremonial offerings	Fruits	Benin	0	0	0	0	1
Cucumis melo L.	Donkpegan (F)	Purification baths.	Leaves	Benin	0	0	0	0	1
Cucumis metuliferus E.Mey. ex Naudin	Gbohounon (F)	Treatment of Sakpata-related diseases.	Fruits	Benin	1	0	0	0	1
Cucurbita moschata (Duch. ex Lam.) Duch. ex Poir.	Goussi de terre (F, Fr)	Ceremonial offerings	Fruits	Benin	0	0	0	0	1
Lagenaria breviflora (Benth.) Roberty	Pivam (Tk)	Protection against snake bites.	Fruits	Gabon	0	0	0	1	0
Lagenaria breviflora (Benth.) Roberty	Weblikpin (F)	Ceremonial object.	Fruits	Benin	0	0	0	1	0
Lagenaria siceraria (Molina) Standl.	Ado (Y)	Ceremonial object	Fruits	Benin	0	0	0	0	1
Luffa cylindrica M.Roem.	Éponge traditionell (Fr)	Purification baths	Fruits	Benin	0	0	0	0	1
Momordica balsamina L.	Babumbolo (Lu)	Scrub in ceremonial baths.	Whole plant	Gabon	0	0	0	0	0
Momordica balsamina L.	Aslosikan (G)	Protective baths.	Whole plant	Benin	0	0	0	0	0
Momordica charantia L.	Tchati (T)	Treatment of Sakpata-related diseases.	Fruits	Benin	0	0	0	1	0
Mukia maderaspatana (L.) M.Roem.	Ori oka (Y)	Eaten in protection against diseases believed to be caused by witchcraft.	Leaves	Benin	0	0	0	0	0
Telfairia occidentalis Hook.f.	Iroko (G)	Used ceremonially	Fruits, leaves, roots	Benin	0	0	0	0	1
Cyperaceae
Cyperus articulatus L.	Tsassagou (Bp)	Lace used in twin ceremonies.	Stems	Gabon	0	0	0	1	0
Cyperus esculentus L.	Afio (G)	Burnt as incense to chase evil spirits away	Roots	Benin	0	0	0	1	0
Kyllinga erecta Schumach.	Dogbo dogbo (Y)	Burnt as incense in protection against evil spirits.	Roots	Benin	0	0	0	0	0
Scleria boivinii Steud.	Fafolo (Fa)	Against bed-wetting in children.	Whole plant	Gabon	0	0	0	0	0
Dennstaedtiaceae
Pteridium aquilinum (L.) Kuhn	Etchenguengue (Mi)	Worn by men during Bwiti ceremonies	Leaves	Gabon	0	0	0	0	0
Dichapetalaceae
Dichapetalum oblongum (Hook.f. ex Benth.) Engl.	Gniondo (T)	Medico-spiritual treatment against malaria.	Leaves	Benin	0	0	0	0	0
Dilleniaceae
Tetracera alnifolia Willd.	Muru (Ak)	Against poisoning caused by witchcraft in children.	Sap	Gabon	0	0	1	0	0
Dioscoreaceae
Dioscorea alata L.	Intchookinko (T)	Offerings	Roots	Benin	0	0	0	0	1
Dioscorea bulbifera L.	Lindi (Nz)	Unspecificed ritual use.	Roots	Gabon	0	0	0	0	0
Dioscorea bulbifera L.	Ewueu esi (T)	Offerings	Roots	Benin	0	0	0	1	0
Dioscorea burkilliana J.Miège	Ewe eshwe gbene (Y)	Offerings	Roots	Benin	0	0	0	1	0
Dioscorea dumetorum (Kunth) Pax	Tevihounton (F)	Unspecificed ritual use.	Roots	Benin	0	0	0	1	0
Dioscorea minutiflora Engl.	Aboko (F), Latchiri (T)	Offerings	Roots	Benin	0	0	0	0	1
Dioscorea preussii Pax	Ogbukingko (T)	Offerings	Roots	Benin	0	0	0	1	0
Dioscorea sagittifolia Pax	Kokoro (T)	Offerings.	Roots	Benin	0	0	0	1	0
Tacca leontopetaloides (L.) Kuntze	Tchare (T)	Treatment of Sakpata-related diseases.	Leaves	Benin	0	0	0	0	0
Droseraceae
Drosera indica L.		Unspecified ritual use.	Whole plant	Benin	0	0	0	0	0
Ebenaceae
Diospyros mannii Hiern	Mbongo amome (Mi)	Protection against evil spirits.	Bark, wood	Gabon	0	0	0	0	0
Eriocaulaceae
Eriocaulon togoense Moldenke		Unspecified ritual use.	Whole plant	Benin	0	0	0	0	0
Euphorbiaceae
Acalypha ciliata Forssk.	Vivi (F)	Purification baths.	Whole plant	Benin	0	0	0	0	0
Acalypha hispida Burm.f.	Igondjo (E)	Protection against evil spirits.	Whole plant	Gabon	0	0	0	0	1
Alchornea cordifolia (Schumach. & Thonn.) Müll.Arg.	Nkabi (Fa)	Several medico-spiritual uses.	Leaves	Gabon	0	0	0	0	0
Alchornea floribunda Müll.Arg.	Alan (Fa)	Ceremonial stimulant.	Roots	Gabon	0	0	0	0	0
Croton gratissimus Burch.	Djelelele (F)	Planted in protection against evil spirits.	Whole plant	Benin	0	0	1	1	0
Croton hirtus L'Hér.	Cocolossoudin Kpatcha (F)	Unspecified ritual use.	Leaves	Benin	0	0	0	0	0
Croton mayumbensis J.Léonard	Omamba (Ak)	Purification baths to get rid of bad luck.	Bark	Gabon	0	0	0	0	0
Croton oligandrus Pierre ex Hutch.	Obamba (Mi)	Ceremonial offerings.	Bark	Gabon	0	0	1	0	0
Croton tiglium L.	Agba (F)	Said to be used by sorcerers in the preparation of spells.	Seeds	Benin	0	0	0	0	1
Crotonogyne manniana Müll.Arg.	Motaba (Mi)	Ceremonial objects.	Wood	Gabon	0	1	0	0	0
Dalechampia ipomoeifolia Benth.	Ngengen (Fa)	Protection against evil spirits.	Whole plant	Gabon	0	0	0	0	0
Euphorbia convolvuloides Hochst. ex Benth.	Hundi hundi (F)	Luck-bringing baths.	Whole plant	Benin	0	0	0	0	0
Euphorbia hirta L.	Lekuleku (F)	Herbal baths to attract love.	Whole plant	Benin	0	0	0	0	0
Euphorbia hyssopifolia L.	Assani (G)	Purification baths.	Whole plant	Benin	0	0	0	0	0
Euphorbia kamerunica Pax	Oro onigbo (T)	Planted to protect fields and homes from sorcerers.	Whole plant	Benin	1	0	0	1	0
Euphorbia tirucalli L.	Oro olombo (T)	Planted in protection of Sakpata shrines	Whole plant	Benin	0	0	0	1	0
Euphorbia unispina N.E.Br.	Oro (Y)	Said to be used by sorcerers in the preparation of spells.	Whole plant	Benin	0	0	0	0	0
Jatropha curcas L.	Kitikpokpo (T)	Planted in protection against evil spirits.	Whole plant	Benin	0	0	0	1	0
Jatropha gosypiifolia L.	Ketigbokugb (T)	Planted in protection against evil spirits, purification baths	Whole plant	Benin	0	0	0	1	0
Jatropha multifida L.	Akpawi (F)	Planted in protection against evil spirits.	Whole plant	Benin	0	0	0	1	0
Macaranga monandra Müll.Arg.	Assas (Fa)	Ceremonially, to sweep evil away.	Leaves	Gabon	0	0	0	0	0
Macaranga spinosa Müll.Arg.	Insaha la muele (Bb)	Herbal baths for people who desire to become more attractive.	Leaves	Gabon	0	0	0	0	0
Mallotus oppositifolius (Geiseler) Müll.Arg.	Kise kise ma (F), Ahindja (Id)	Used for several charms.	Whole plant	Benin	1	0	0	0	0
Manihot esculenta Crantz	Cassave, manioc (Fr)	Food taboo.	Leaves	Gabon	1	0	0	0	1
Manihot esculenta Crantz	Kutuma asu (Ad)	Ceremonial offerings	Leaves, root	Benin	0	0	0	0	1
Maprounea africana Müll.Arg.	Kaisieli (Tk)	Baths in protection against diseases of mystical origin.	Leaves	Gabon	0	0	0	0	0
Maprounea membranacea Pax & K.Hoffm.	Bilambesu (My)	Protective baths for newborns.	Bark	Gabon	0	0	0	0	0
Microstachys chamaelea (L.) Müll.Arg.	Egn (T)	Healing soaps.	Whole plant	Benin	0	0	0	0	0
Plagiostyles africana (Müll.Arg.) Prain	Ghetodho (Mi)	Purification baths.	Bark	Gabon	0	0	0	0	0
Ricinodendron heudelotii (Baill.) Heckel	Edigo (T)	Ritual baths to make babies strong.	Leaves	Benin	1	0	1	1	0
Ricinus communis L.	Fefefufu (T)	Planted in protection of ceremonial places.	Whole plant	Benin	0	0	0	1	0
Tragia senegalensis Müll.Arg.	Azoma (F)	Used in charms to come out of difficult situations.	Whole plant	Benin	0	0	0	0	0
Gentianaceae
Anthocleista liebrechtsiana De Wild. & T.Durand	Irakpo (T)	Purification baths.	Roots	Benin	0	0	1	1	0
Anthocleista nobilis G.Don	Adjinibi (Fa)	Several medico-spiritual uses.	Bark	Gabon	0	0	0	0	0
Anthocleista vogelii Planch.	Cotoun (F)	Purification baths.	Roots	Benin	0	0	0	0	0
Huaceae
Afrostyrax kamerunensis G.Perkins & Gilg	Muyenbi (Ma)	Cooked in a sauce eaten to exorcise evil spirits from possessed persons.	Wood, seeds	Gabon	0	0	0	0	0
Afrostyrax lepidophyllus Mildbr.	L'ail indigène (Fr)	Cooked in a sauce eaten to exorcise evil spirits from possessed persons.	Wood, seeds	Gabon	0	1	0	0	0
Humiriaceae
Sacoglottis gabonensis (Baill.) Urb.	Hutchabu (F)	Used in amulets in protection against evil spirits.	Seeds	Benin	0	0	0	0	0
Hypericaceae
Harungana madagascariensis Lam. ex Poir.	Musasa (E)	Construction of Bwiti altars.	Wood	Gabon	0	0	0	0	0
Harungana madagascariensis Lam. ex Poir.	Ebo (T)	Protection against stomach ailments believed to be caused by sorcery.	Bark	Benin	0	0	1	0	0
Hypoxidaceae
Curculigo pilosa (Schumach. & Thonn.) Engl.	Ayote (F)	Used as an amulet to attract wealth.	Roots	Benin	0	0	0	0	0
Icacinaceae
Icacina mannii Oliv.	Bedjeme (Fa)	Several medico-spiritual uses.	Whole plant	Gabon	0	0	0	0	0
Rhaphiostylis beninensis (Hook.f. ex Planch.) Planch. ex Benth.	Kplankplankan (F)	Used in protective baths for infants.	Wood	Benin	0	0	0	0	0
Iridaceae
Eleutherine bulbosa (Mill.) Urb.	Ngare (Tk)	Planted in protection against lightning	Whole plant	Gabon	0	0	0	1	0
Irvingiaceae
Desbordesia insignis Pierre	Oteva (Mi)	Amulet for fertility.	Bark	Gabon	1	0	0	0	0
Irvingia gabonensis (Aubry-Lecomte ex O'Rorke) Baill.	Uba (Mi)	Amulet for fertility.	Bark	Gabon	1	1	0	1	0
Irvingia grandifolia (Engl.) Engl.	Mulenda (Bp)	Unspecified ritual use.	Leaves	Gabon	0	0	1	0	0
Lamiaceae
Clerodendrum capitatum (Willd.) Schumach. & Thonn.	Zoflotin (P)	Used in a bath by pregnant women to prevent miscarriage.	Whole plant	Benin	0	0	1	0	0
Clerodendrum melanocrater Gürke	Ebele beyem (Fa)	Protection against evil spirits.	Whole plant	Gabon	0	0	0	0	0
Clerodendrum splendens G.Don	Belbayem (Fa), Elelem (Ma)	Treatment of diseases said to be caused by bewitchment.	Leaves	Gabon	0	0	0	0	0
Leonotis nepetifolia (L.) R.Br.	Malamanzoengui (Bp)	Medico-spiritual treatment against female infertility.	Flower	Gabon	0	0	0	1	0
Leonotis nepetifolia (L.) R.Br.	Dawili (De)	Used in protective baths for infants.	Whole plant	Benin	0	0	0	0	0
Ocimum americanum L.	Kesu kesu (F)	Baths to attract love.	Leaves	Benin	1	0	0	1	0
Ocimum americanum L.	Ossim (Fa)	Baths to attain good luck.	Leaves	Gabon	0	0	0	1	0
Ocimum basilicum L.	Cohou (G)	Eaten in protection against diseases believed to be caused by witchcraft.	Whole plant	Benin	0	0	0	1	0
Ocimum gratissimum L.	Tchayo (F)	Charms to attain success, purification baths	Leaves	Benin	1	0	0	1	0
Ocimum gratissimum L.	Malundumb (Ms)	Baths to attain good luck.	Leaves	Gabon	0	0	0	1	0
Plectranthus monostachyus (P.Beauv.) B.J.Pollard	Banvilekou (F)	Good luck soaps and perfumes.	Whole plant	Benin	0	0	0	0	0
Plectranthus monostachyus (P.Beauv.) B.J.Pollard	Ava (Fa)	Treatment of stomachache caused by bewitchment.	Leaves	Gabon	0	0	0	0	0
Plectranthus occidentalis B.J.Pollard	Intabi (Bb)	Herbal baths by women to prevent their men from abandoning them.	Whole plant	Gabon	0	0	0	0	0
Vitex chrysocarpa Planch.	Ori gogwe (Id)	Used in initiation ceremonies.	Leaves	Benin	0	0	0	0	0
Vitex doniana Sweet	Dibongu (Bp)	Ceremonial objects.	Wood	Gabon	0	0	0	0	0
Vitex doniana Sweet	Koto(F)	Purification baths.	Bark	Benin	0	0	0	0	0
Vitex madiensis Oliv. subsp. madiensis	Gepogbe (Mi)	Ceremonial objects.	Wood	Gabon	0	0	0	0	0
Lauraceae
Cassytha filiformis L.	Kolagba kolesse (T)	Scrub in ceremonial baths.	Whole plant	Gabon	0	0	0	0	0
Cassytha filiformis L.	Munziji mangueb (Bp)	Used as a scrub in ceremonial baths.	Whole plant	Benin	0	0	0	0	0
Lecythidaceae
Napoleonaea vogelii Hook. & Planch.	Zedon (F)	Unspecified ritual use.	Whole plant	Benin	0	0	1	0	0
Oubanguia africana Baill.	Mburwe (Bb)	Food taboo.	Fruits	Gabon	1	0	0	0	0
Petersianthus macrocarpus (P.Beauv.) Liben	Ebindjo (Mi)	Food taboo.	Fruits	Gabon	1	0	0	0	0
Leguminosae
Abrus precatorius L.	Munyenyegi (Ma)	Protection against evil spirits.	Leaves, seeds	Gabon	0	0	0	0	0
Abrus precatorius L.	Vivima (F), Buchenche (T)	Protection against evil spirits, purification baths.	Leaves, seeds	Benin	0	0	0	0	0
Acacia erythrocalyx Brenan	Danmalia (F)	Unspecified ritual use.	Whole plant	Benin	1	0	0	0	0
Acacia nilotica (L.) Delile	Booni (Y)	Several medico-spiritual uses.	Fruits	Benin	0	0	0	0	0
Acacia polyacantha Willd.	Denwi (F)	Unspecified ritual use.	Whole plant	Benin	1	0	0	0	0
Afzelia africana Pers.*	Akpakpa (T)	Used in baths to protect oneself's from weapons.	Bark	Benin	1	1	1	0	0
Afzelia africana Pers.	Ogeda (Mi)	Ordeal poison.	Seeds	Gabon	0	1	1	0	0
Aganope stuhlmannii (Taub.) Adema	Aniya (T)	Used in purification baths.	Roots	Benin	0	0	1	1	0
Albizia adianthifolia (Schum.) W.Wight	Ayole (F)	Unspecified ritual use.	Roots	Benin	0	0	0	0	0
Albizia ferruginea (Guill. & Perr.) Benth.	Aunre (Y)	Purification baths.	Roots	Benin	0	1	1	0	0
Aeschynomene elaphroxylon (Guill. & Perr.) Taub.	Nzoane (Fa)	Ceremonial objects.	Wood	Gabon	1	0	0	0	0
Arachis hypogaea L.	Peanut (En), Azi (F)	Oil used for ceremonial offerings.	Seeds	Benin	0	0	0	0	1
Baphia nitida Lodd.	Dokpakpe (F)	Purification baths and luck-bringing soaps.	Roots	Benin	0	0	1	0	0
Bauhinia purpurea L.	Klo (F)	Unspecified ritual use.	Leaves	Benin	0	0	0	0	1
Bauhinia reticulata DC.	Klongboma (F)	Protection for hunters.	Leaves	Benin	0	0	0	1	0
Bauhinia thonningii Schum.	Kpanoumon (T)	Protection against snake bites.	Leaves	Benin	0	0	1	1	0
Berlinia grandiflora (Vahl) Hutch. & Dalziel	Ekpado (T)	Protection against sorcerers.	Bark	Benin	0	0	0	0	0
Berlinia viridicans Baker f.	Nameniele (Mk)	Ceremonial objects.	Wood	Gabon	0	0	0	0	0
Burkea africana Hook.	Atakpa (T)	Treatment of snakebites believed to be caused by spells.	Leaves	Benin	0	0	0	0	0
Caesalpinia bonduc (L.) Roxb.	Adjikwin (F)	Protection against skin diseases in children, divination	Seeds	Benin	0	1	1	1	0
Caesalpinia bonduc (L.) Roxb.	Digudimumbu (Ma)	Amulets worn by pregnant women to prevent miscarriage.	Seeds	Gabon	0	0	0	0	0
Caesalpinia pulcherrima (L.) Sw.	Sukuluma (G)	Used in the treatment of pharyngitis caused by bewitchment.	Seeds	Benin	0	0	0	0	1
Cajanus cajan (L.) Millsp.	Kelekouman (F)	Food taboo.	Seeds	Benin	1	0	0	0	1
Canavalia ensiformis (L.) DC.	Musimina (Ma)	Planted around homestays in protection against evil.	Seeds	Gabon	0	0	0	0	1
Canavalia ensiformis (L.) DC.	Akpakpu wiwi (F)	Planted as a protection against snakes	Seeds	Benin	0	0	0	0	0
Canavalia gladiata (Jacq.) DC.	Legba kpakpun (F)	Divination	Seeds	Benin	0	0	0	0	0
Chamaecrista mimosoides (L.) Greene	Kilofemusishi (Y)	Purification baths.	Whole plant	Benin	0	0	0	0	0
Clitoria falcata Lam.	Azelokoma (F)	Protective baths against sorcery.	Whole plant	Benin	0	0	0	0	0
Clitoria ternatea L.	Azankposso (F)	Drink and herbal bath in protection against sorcery.	Whole plant	Benin	0	0	0	0	1
Copaifera religiosa J.Leonard	Red Anzem (En)	Burnt as incense or in purification baths.	Bark, resine	Gabon	1	0	1	1	1
Copaifera salikounda Heckel	Vinkpa (F)	Divination	Fruits	Benin	0	0	0	0	0
Crotalaria retusa L.	Gbo akuatu (T)	Purification baths to treat Sakpata diseases	Leaves	Benin	0	0	0	0	0
Cylicodiscus gabunensis Harms	Mudum (Nz)	Luck-bringing baths.	Bark	Gabon	1	0	0	0	0
Cynometra megalophylla Harms	Bagagoto (F)	Used in protection against evil spirits.	Bark	Benin	0	0	0	0	0
Daniellia olivieri (Rolfe) Hutch. & Dalziel	Azeglo (F)	Protective baths against sorcery.	Leaves	Benin	0	0	1	0	0
Desmodium adscendens (Sw.) DC.	Pinde batabe (Nz)	Made into a cream believed to attract good luck.	Whole plant	Gabon	0	0	0	0	0
Desmodium gangeticum (L.) DC.	Omini (Y)	Herbal bath to attract love.	Whole plant	Benin	0	0	0	0	0
Desmodium triflorum (L.) DC.	Onduonentchina (Tk)	Rubbed against torso to treat pain with a mystical origin.	Leaves	Gabon	0	0	0	0	0
Desmodium velutinum (Willd.) DC.	Emon (T)	Purification baths.	Leaves	Benin	0	0	1	0	0
Detarium senegalense J.F.Gmel.	Irede (T)	Unspecified ritual use.	Whole plant	Benin	1	1	0	1	0
Dialium englerianum Henriq.	Ogboule (Tk)	Treatment of anaemia of mystical origin.	Bark	Gabon	0	0	0	1	0
Dialium guineense Willd.	Asonsouingoto (F)	Unspecified ritual use.	Bark	Benin	0	0	0	1	0
Dichrostachys cinerea (L.) Wight & Arn.	Hounzogotosikwin (G)	Purification baths.	Whole plant	Benin	0	0	0	0	0
Dioclea hexandra (Ralph) Mabb.	Butsangi (Bp)	Worn in protection against accidents in the forest.	Seeds	Gabon	0	0	0	0	0
Dioclea reflexa Hook.f.	Mussimene (Ma)	Eaten to obtain the favour of someone in a better position.	Seeds	Gabon	0	0	0	1	0
Dioclea reflexa Hook.f.	Lokokwin (F)	Divination	Seeds	Benin	0	0	0	0	0
Distemonanthus benthamianus Baill.*	Ovenge (Mi)	Protection against weapons and accidents.	Bark	Gabon	0	0	0	0	0
Entada africana Guill. & Perr.	Akpogbowewe (T)	Purification baths.	Bark	Benin	0	0	1	0	0
Entada gigas (L.) Fawc. & Rendle	Gbagbada (F)	Divination	Seeds	Benin	1	0	0	0	0
Eriosema laurentii De Wild.	Lema (F)	Purification baths.	Whole plant	Benin	0	0	0	0	0
Erythrina senegalensis DC.	Kpakesigoto (F)	Planted in protection against evil spirits	Whole plant	Benin	0	0	0	0	0
Erythrophleum africanum (Benth.) Harms	Ekpoyobo (Y)	Protection against evil spirits.	Whole plant	Benin	1	0	1	0	0
Erythrophleum ivorense A.Chev.*	Mkas (Nz)	Ordeal poison.	Bark	Gabon	0	0	0	0	0
Erythrophleum suaveolens (Guill. & Perr.) Brenan	Oro (Y)	Used in a Gun incantation to find things that have been lost or stolen.	Roots	Benin	0	0	0	0	0
Erythrophleum suaveolens (Guill. & Perr.) Brenan	Elon (Fa)	Ordeal poison.	Bark	Gabon	0	0	1	0	0
Guibourtia ehie (A.Chev.) J.Leonard	Kewozengo (Lu)	Initiation ceremonies.	Bark	Gabon	0	0	0	0	0
Guibourtia tessmannii (Harms) J.Leonard*	Kebanzingo (Bb)	Unspecified ritual use.	Whole plant	Gabon	1	0	1	0	0
Indigofera dendroides Jacq.	Keafumitche (T)	Eaten in protection against enemies	Roots	Benin	0	0	0	0	0
Indigofera hirsuta L.	Agondje (F)	Purification baths and drinks.	Leaves	Benin	0	0	0	0	0
Indigofera spicata Forssk.	Waraougu (F)	Used in love charms.	Whole plant	Benin	0	0	0	0	0
Millettia laurentii De Wild.*	Mbota (E)	Construction of Bwiti altars.	Wood	Gabon	0	1	0	0	0
Mimosa pudica L.	La honte (Fr)	Used as an amulet for women who are afraid to lose their husbands.	Whole plant	Benin	0	0	0	0	0
Mimosa quadrivalvis var. leptocarpa (DC.) Barneby	Vehun (F)	Purification baths.	Whole plant	Benin	1	0	0	0	0
Mucuna pruriens (L.) DC.	Akpakpu wewe (F)	Cultivated as a protection against snakes	Seeds	Benin	0	0	0	0	0
Mucuna sloanei Fawc. & Rendle	Vese (F)	Divination	Seeds	Benin	0	0	0	0	0
Neonotonia wightii (Wight & Arn.) J.A.Lackey	Eaw (T)	Ceremonial offerings	See	Benin	0	0	0	0	0
Parkia biglobosa (Jacq.) R.Br. ex G.Don	Agao (T)	Eaten in protection against sorcerers.	Leaves	Benin	0	0	1	1	0
Pentaclethra eetveldeana De Wild. & T.Durand	Gesenge (Mi)	Several medico-spiritual uses.	Bark	Gabon	0	0	0	0	0
Pentaclethra macrophylla Benth.	Dengwi (F)	Used in protection against thieves.	Fruits	Benin	0	1	0	0	0
Pentaclethra macrophylla Benth.	Oba (Mi)	Protection against weapons and accidents.	Fruits	Gabon	1	0	0	0	0
Philenoptera cyanescens (Schum. & Thonn.) Roberty	Ahoma (F)	Unspecified medico-spiritual treatments.	Leaves	Benin	0	0	0	0	0
Pithecellobium dulce (Roxb.) Benth.	Gomido (G)	Unspecified ritual use.	Whole plant	Benin	0	0	0	0	0
Piptadeniastrum africanum (Hook.f.) Brenan	Tom (Fa)	Ceremonial objects.	Wood	Gabon	0	0	0	0	0
Prosopis africana (Guill. & Perr.) Taub.	Kake (F)	Sacred tree	Whole plant	Benin	1	0	1	0	0
Pterocarpus erinaceus Poir.*	Gbagbe (F)	Restricted species	Whole plant	Benin	1	1	1	0	0
Pterocarpus santalinoides DC.	Gbenbgi (T)	Restricted species	Whole plant	Benin	1	0	0	0	0
Pterocarpus soyauxii Taub.*	Padauk (En, Fr)	Ceremonial pigment (red caolin).	Wood	Gabon	0	0	1	0	0
Senna alata (L.) Roxb.	Botiowo (T)	Planted in protection against sorcerers.	Whole plant	Benin	0	0	0	1	0
Senna alata (L.) Roxb.	Itsamuna (Bp)	Several medico-spiritual uses.	Leaves	Gabon	0	0	0	1	0
Senna occidentalis (L.) Link	Ayaxenu (F)	Used in a charm to make smokers give up smoking.	Leaves	Benin	0	0	0	1	0
Senna occidentalis (L.) Link	Ebesi (Fa)	Several medico-spiritual uses.	Whole plant	Gabon	0	0	0	1	0
Senna siamea (Lam.) H.S.Irwin & Barneby	Kenu (F)	Restricted species	Whole plant	Benin	1	0	0	0	1
Senna sophera (L.) Roxb.	Adovo (F)	Used in a charm to make smokers give up smoking.	Leaves	Benin	0	0	0	0	0
Stylosanthes erecta P.Beauv.	Aduma (F)	Purification baths.	Whole plant	Benin	0	0	0	0	0
Tephrosia vogelii Hook.f.	Ofe (Fa)	Ceremonial stimulant.	Whole plant	Gabon	0	0	0	1	0
Tephrosia elegans Schum.	Agoma (F)	Purification baths.	Leaves	Benin	0	0	0	0	0
Tetrapleura tetraptera (Schum. & Thonn.) Taub.	Osaga (Mi)	Protection against plagues and other animals in cultivated fields.	Fruits	Gabon	0	0	0	1	0
Tetrapleura tetraptera (Schum. & Thonn.) Taub.	Lendja (F)	Used to treat insomnia caused by evil spirits.	Fruits	Benin	0	1	0	1	0
Uraria picta (Jacq.) DC.	Gbinda (T)	Purification baths.	Seeds, leaves	Benin	0	0	0	1	0
Vigna subterranea (L.) Verdc.	Ekpa (T)	Baths to strengthen and protect men.	Leaves	Benin	0	0	0	0	0
Vigna unguiculata (L.) Walp.	Cowpea (En)	Food taboo	Seeds	Benin	1	0	0	0	1
Zapoteca portoricensis (Jacq.) H.M.Hern.	Akanma (F)	Purification baths.	Leaves	Benin	0	0	0	0	0
Zornia glochidiata DC.	Lekun lekun (F)	Purification baths.	Whole plant	Benin	0	0	0	0	0
Lentibulariaceae
Utricularia arenaria A.DC.	Ahawu (F)	Unspecified ritual use.	Whole plant	Benin	0	0	0	0	0
Loganiaceae
Spigelia anthelmia L.	Dan nye (F)	Unspecified ritual use.	Whole plant	Benin	0	0	1	0	0
Strychnos icaja Baill.	Mweya (Mi)	Ordeal poison.	Bark	Gabon	0	0	0	0	0
Strychnos innocua Delile	Djatibololi (P)	Purification baths.	Bark	Benin	0	0	0	0	0
Strychnos spinosa Lam.	Agogo (Id)	Purification baths.	Bark	Benin	0	0	0	0	0
Loranthaceae
Englerina gabonensis (Engl.) Balle	Nkarne (F)	Protection against bewitchment.	Whole plant	Gabon	0	0	0	0	0
Lycopodiaceae
Lycopodiella cernua (L.) Pic. Serm.	Zetinti )F)	Protective baths	Whole plant	Benin	0	0	1	0	0
Lygodiaceae
Lygodium smithianum C. Presl	Gbanga (Bb)	Ceremonial objects.	Stems	Gabon	0	0	0	0	0
Lythraceae
Lawsonia inermis L.	Henné (Fr), Lali (T)	Ceremonial pigmentation.	Leaves	Benin	0	0	0	0	1
Malpighiaceae
Acridocarpus smeathmanii (DC.) Guill. & Perr.	Gbanguina (F)	Restricted species	Roots	Benin	1	1	1	0	0
Malvaceae
Abutilon mauritanum (Jacq.) Medik.	Gnokpekpe (T)	Used in the treatment of rashes in the feet caused by a Sakpata spell.	Roots	Benin	0	0	0	0	0
Adansonia digitata L.	Baobab (En)	Sacred tree	Whole plant	Benin	1	0	1	0	0
Bombax buonopozense P.Beauv.	Red silk cotton tree (En)	Used in protective charms and Heviosso ceremonies.	Fruits	Benin	0	0	0	1	0
Bombax costatum Pellegr. & Vuillet	Faux-kapok (Fr), Kponkpol (Y), Biobio (T)	Used in a medico-spiritual treatment for anaemia in children.	Fruits, bark, flowers	Benin	0	0	0	1	0
Ceiba pentandra (L.) Gaertn.	Kapok (Fr), Agougou (T)	Sacred tree.	Whole plant	Benin	1	0	1	1	0
Ceiba pentandra (L.) Gaertn.*	Kapok (Fr), Oguma (Mi)	Sacred tree.	Whole plant	Gabon	1	0	1	0	0
Cola acuminata (P.Beauv.) Schott & Endl.	Yiel (Ma)	Stimulant	Seeds	Gabon	0	0	0	0	0
Cola acuminata (P.Beauv.) Schott & Endl.	Cola nuts (En)	Stimulant, divination	Seeds	Benin	0	0	1	1	0
Cola gigantea A.Chev.	Wutin (F)	Sacred tree	Whole plant	Benin	1	0	0	1	0
Cola millenii K.Schum.	Alolvi aton (F)	Medico-spiritual treatment against cardiac conditions in children.	Leaves	Benin	0	0	0	1	0
Cola nitida (Vent.) Schott & Endl.	Golo (F)	Ceremonial stimulant.	Seeds	Benin	0	0	1	1	0
Corchorus olitorius L.	Ninnuyi (F)	Purification baths.	Whole plant	Benin	0	0	0	0	1
Duboscia macrocarpa Bocq.	Aka (Fa)	Charm to keep threatening words from becoming actions.	Fruits	Gabon	0	0	0	1	0
Gossypium arboreum L.	Ore-we (T)	Ceremonies to get rid of spells or to make pacts with sorcerers.	Fruits	Benin	0	0	0	0	1
Gossypium barbadense L.	Mukondu (Bp)	Ceremonial objects.	Fruits	Gabon	0	0	0	0	1
Grewia carpinifolia Juss.	Ore (T)	Restricted species	Stems	Benin	1	0	0	1	0
Hibiscus acetosella Welw. ex Hiern	Houmassivovo (F)	Planted in protection against sorcerers.	Whole plant	Benin	0	0	0	1	0
Hibiscus sabdariffa L.	Esang (Fa)	Treatment of wounds of supernatural origin.	Leaves	Gabon	1	0	0	0	1
Hibiscus surattensis L.	Oseille sauvage (Fr)	Planted in protection against sorcerers.	Whole plant	Benin	0	0	0	1	0
Melochia melissifolia Benth.	Irewa (T)	Purification of body and ceremonial objects.	Leaves	Benin	0	0	0	0	0
Rhodognaphalon brevicuspe (Sprague) Roberty	Kpatidehi (F)	Restricted species	Whole plant	Benin	1	1	0	1	0
Scaphopetalum thonneri De Wild. & T.Durand	Dikobekobe (Bb)	Ceremonial objects.	Wood	Gabon	0	0	0	0	0
Sida acuta Burm.f.	Adoma (F)	Carrying this plant will protect someone who is trying to scape justice.	Whole plant	Benin	0	0	0	0	0
Sida acuta Burm.f.	Nom Nzizim (Fa)	Several medico-spiritual uses.	Leaves	Gabon	0	0	0	0	0
Sida javensis Cav.	Lelikomi (F)	Baths to attract love.	Whole plant	Benin	0	0	0	0	0
Sida spinosa L.	Afefe (T)	Worn as a protective necklace against fever.	Stems	Benin	0	0	0	0	0
Sterculia setigera Delile	Ola-oko (T)	Protective baths.	Leaves	Benin	1	0	0	0	0
Theobroma cacao L.	Cacaotier (Fr)	Treatment for the enlargement of male genitals	Leaves	Benin	0	0	0	0	1
Treculia africana Decne. ex Trécul	Munyedi (Bp)	Ceremonial objects.	Wood	Gabon	0	0	0	0	0
Treculia erinacea A. Chev.	Edzip (Fa)	Medico-spiritual treatment against female infertility.	Bark	Gabon	0	0	0	0	0
Urena lobata L.	Poonga (Bb)	Protective baths against evil spirits.	Fruit	Gabon	0	0	0	0	0
Marantaceae
Hypselodelphys violacea (Ridl.) Milne-Redh.	Alozonge (Fa)	Construction of Bwiti altars.	Stems	Gabon	0	0	0	0	0
Megaphrynium macrostachyum (K.Schum.) Milne-Redh	Okeku (Fa)	Ceremonial offerings	Leaves	Gabon	0	0	0	0	0
Martynaceae
Martynia annua L.	Azizafen (F)	Vaccinations against evil spirits	Seeds	Benin	0	0	0	0	0
Melastomataceae
Antherotoma irvingiana (Hook.) Jacq.-Fél.	Nkouma agudo (T)	Unspecified ritual use.	Whole plant	Benin	0	0	0	0	0
Dinophora spenneroides Benth.	Disesi (Bp)	Ceremonial offerings.	Leaves	Gabon	0	0	0	0	0
Dissotis multiflora (Sm.) Triana	Mukemu (E)	Treatment of wounds of supernatural origin.	Leaves	Gabon	0	0	0	0	0
Heterotis rotundifolia (Sm.) Jacq.-Fél.	Xexema (F)	Purification baths.	Whole plant	Benin	0	0	0	0	0
Tristemma hirtum P. Beauv.	Masses (Ma)	Medico-spiritual treatment against female infertility.	Whole plant	Gabon	0	0	0	0	0
Meliaceae
Azadirachta indica A.Juss.	Neem (En)	Restricted species	Leaves	Benin	1	0	0	0	1
Entandrophragma candollei Harms*	Igila (T)	Protection against enemies.	Bark	Benin	0	0	1	0	0
Entandrophragma utile (Dawe & Sprague) Sprague*	Odjuko (Mi)	Ceremonial objects.	Wood	Gabon	0	1	0	0	0
Khaya senegalensis A.Juss.	Kasedral (F)	Protective baths	Bark	Benin	0	1	1	1	0
Pseudocedrela kotschyi (Schweinf.) Harms	Tchanguigui (T)	Treatment of stomachache caused by bewitchment.	Roots	Benin	0	0	1	1	0
Trichilia emetica Vahl	Itchiku (T)	Protection against snake bites.	Roots	Benin	0	0	1	0	0
Turraea heterophylla Sm.	Adorokpo (F)	Treatment believed to enlarge the penis of small boys.	Roots	Benin	0	1	0	1	0
Menispermaceae
Chasmanthera dependens Hochst.	Tekan (F)	Restricted species	Whole plant	Benin	1	0	0	0	0
Cissampelos mucronata A.Rich.	Djokodje (Y)	Purification baths. Talismans.	Roots	Benin	0	0	0	0	0
Cissampelos owariensis P.Beauv. ex DC.	Djokodje (Y)	Purification baths.	Roots	Benin	0	0	0	0	0
Sphenocentrum jollyanum Pierre		Purification baths.	Leaves	Benin	0	0	0	0	0
Triclisia subcordata Oliv.	Olombingo	Treatment of stomachache caused by bewitchment.	Roots	Benin	0	0	0	0	0
Molluginaceae
Mollugo nudicaulis Lam.	Tugbase (F)	Protective baths.	Whole plant	Benin	0	0	0	0	0
Moraceae
Antiaris toxicaria Lesch.*	Ororo (Y)	Planted in protection against evil spirits.	Whole plant	Benin	1	0	0	1	0
Artocarpus altilis (Parkinson ex F.A.Zorn) Fosberg	Bleflutu (P)	Protective baths against witchcraft.	Bark	Benin	0	0	0	0	1
Ficus abutilifolia (Miq.) Miq.	Agbedokota (T)	Purification baths.	Roots	Benin	0	0	0	0	0
Ficus dicranostyla Mildbr.	Obou (F)	Unspecified ritual use.	Whole plant	Benin	0	0	0	0	0
Ficus lutea Vahl	Adago (T)	Plant that governs one of the Fa oracle signs.	Whole plant	Benin	0	0	1	1	0
Ficus sur Forssk.	Okpoto (T)	Protection against enemies.	Bark	Benin	0	0	0	0	0
Ficus thonningii Blume	Mobende (Mi)	Ceremonial objects.	Bark	Gabon	0	0	1	0	0
Ficus thonningii Blume	Gbokoka (F)	Made into a cord used in charms and amulets.	Bark	Benin	0	0	0	0	0
Ficus umbellata Vahl	Bafle (Ad)	Ritual bath to protect pregnant women.	Leaves	Benin	0	0	0	0	0
Ficus vallis-choudae Delile	Oguro (Y)	Purification baths.	Bark	Benin	0	0	0	0	0
Milicia excelsa (Welw.) C.C.Berg*	Iroko (En)	Sacred tree.	Whole plant	Benin	1	1	1	1	0
Milicia excelsa (Welw.) C.C.Berg*	Iroko (En)	Sacred tree.	Whole plant	Gabon	0	1	0	0	0
Moringaceae
Moringa oleifera Lam.	Ewe ile (Y)	Ceremonial offerings.	Leaves	Benin	0	0	0	0	1
Musaceae
Ensete livingstonianum (J.Kirk) Cheesman	Fomfom (T)	Used as necklace by priests. Restricted species.	Seeds	Benin	1	1	1	1	0
Myristicaceae
Coelocaryon preussii Warb.	Ekombo (Bb)	Treatment of respiratory diseases caused by evil spirits.	Bark	Gabon	0	0	0	0	0
Scyphocephalium mannii (Benth. & Hook. f.) Warb.	Tsoro (Fa)	Medico-spiritual treatments for unspecified diseases.	Bark	Gabon	0	0	0	0	0
Scyphocephalium ochocoa Warb.*	Otsoko (Mi)	Several medico-spiritual uses.	Seeds	Gabon	0	0	0	0	0
Staudtia kamerunensis var. gabonensis (Warb.) Fouilloy*	Ogobe (Mi)	Protection of hunters against dangers.	Bark	Gabon	0	0	0	0	0
Pycnanthus angolensis (Welw.) Warb.	Geomba (Mi)	Several medico-spiritual uses.	Seeds	Gabon	0	0	0	0	0
Myrtaceae
Eucalyptus camaldulensis Dehnh.	Eucalyptus (Fr)	Protection against evil spirits.	Bark	Benin	0	0	0	0	1
Myrcianthes fragrans (Sw.) McVaugh	Atinken (F)	Ceremonies for new-borns.	Fruits	Benin	0	0	0	0	0
Psidium guajava L.	Nbgabge (Fa)	Ceremonial objects.	Wood	Gabon	0	0	0	0	1
Syzygium guineense (Willd.) DC.	Mlanmi (G)	Purification baths.	Whole plant	Benin	0	0	0	0	0
Nephrolepidaceae
Nephrolepis biserrata (Sw.) Schott	Ayangyo (F)	Purification baths	Whole plant	Gabon	0	0	0	0	0
Nephrolepis biserrata (Sw.) Schott	Djelema (F)	Protective baths against Sakpata diseases.	Whole plant	Benin	0	0	0	0	0
Nephrolepis undulata (Afzel. ex Sw.) J. Sm.	Tsengingi (Nz)	Luck-bringing baths.	Whole plant	Gabon	0	0	0	0	0
Nyctaginaceae
Boerhavia diffusa L.	Katchu awi (F)	Treatment of stomachache caused by bewitchment.	Whole plant	Benin	0	0	0	0	0
Boerhavia erecta L.	Gbadagbada (F)	Kept under the bed in protection against sorcerers.	Leaves	Benin	0	0	0	0	0
Ochnaceae
Gomphia elongata Oliv.	Gapasa mogodo (Mi)	Ceremonial objects.	Wood	Gabon	0	0	0	0	0
Lophira alata Banks ex C.F.Gaertn.*	Azobe (Fa), Okoka (Bb)	Protective baths against bewitchment.	Bark	Gabon	0	1	0	0	0
Lophira lanceolata Tiegh. ex Keay	Kpapasa (T)	Medico-spiritual treatment for malaria in infants.	Bark	Benin	0	0	0	0	0
Olacaceae
Coula edulis Baill.	Oghoua (Mt)	Protection against sorcery.	Fruits	Gabon	0	0	0	0	0
Heisteria parvifolia Sm.	Ntsabi (Mk)	Purification baths.	Bark	Gabon	0	0	0	0	0
Heisteria zimmereri Engl.	Mugamba (Bp)	Amulets for women to keep their husbands with them.	Fruits	Gabon	0	0	0	0	0
Olax staudtii Engl.	Ekobe (Fa)	Ceremonial objects.	Bark	Gabon	0	0	0	0	0
Olax subscorpioides Oliv.	Mitin (F)	Protective baths against weapons.	Bark	Benin	0	0	1	0	0
Ximenia americana L.	Eru (T)	Ceremonial instruments.	Fruits	Benin	0	0	1	1	0
Oleaceae
Schrebera arborea A.Chev.	Gumagan (F)	Divination	Fruits	Benin	0	1	1	1	0
Ophioglossaceae
Ophioglossum costatum R. Br.		Unspecified ritual use.	Whole plant	Benin	0	0	0	0	0
Opiliaceae
Opilia amentacea Roxb.	Nyondo (T)	Unspecified ritual use.	Whole plant	Benin	0	0	0	0	0
Orchidaceae
Calyptrochilum christyanum (Rchb.f.) Summerh.	Hengba (F)	Purification baths, love charms	Whole plant	Benin	0	0	0	1	0
Calyptrochilum emarginatum (Afzel. ex Sw.) Schltr.	Afa (T)	Restricted species. Purification baths.	Whole plant	Benin	1	1	0	0	0
Vanilla africana Lindl.	Onduma (Mi)	Fabrication of ceremonial harps.	Roots	Gabon	0	1	0	0	0
Oxalidaceae
Biophytum umbraculum Welw.	Kike (F), Kpidimo kpidimo (T)	Luck-bringing soaps and perfumes.	Whole plant	Benin	0	0	0	0	0
Oxalis corniculata L.	Kudje kudje (F)	Love-bringing baths.	Whole plant	Benin	0	0	0	0	0
Pandaceae
Microdesmis afrodecandra Floret, A.M.Louis & J.M.Reitsma	Duganda (Lu)	Purification baths.	Leaves	Gabon	0	0	0	0	0
Microdesmis camerunensis J.Léonard	Ogandaga (My)	Charms to resolve disputes.	Leaves	Gabon	0	0	0	0	0
Panda oleosa Pierre	Ando (Fa)	Eaten in protection against the return of diseases of mystical origin.	Seeds	Gabon	0	0	0	0	0
Papavaraceae
Argemone mexicana L.	Debio (F)	Protection against STDs believed to be caused by bewitchment.	Whole plant	Benin	0	0	0	0	0
Passifloraceae
Adenia gracilis Harms	Mobulo (Ma)	Luck soaps and parfumes.	Stems	Gabon	0	0	0	0	0
Adenia lobata (Jacq.) Engl.	Mobulu (Bp)	Protection against evil spirits and to exorcism.	Stems	Gabon	0	0	0	0	0
Barteria fistulosa Mast.	Ngokoum (F)	Initiation ceremonies.	Whole plant	Gabon	0	0	0	0	0
Barteria nigritana Hook.f.	Musuga (Nv)	Ceremonial treatment for infertility in women.	Bark	Gabon	0	0	0	0	0
Paropsia grewioides Welw. ex Mast.	Ndjendja (Bp)	Tied to the legs of infants in order to make them walk.	Fruits	Gabon	0	0	0	0	0
Passiflora foetida L.	Avu nien (F)	Scrub in ceremonial baths.	Whole plant	Benin	0	0	0	0	0
Pedaliaceae
Sesamum indicum L.	Agboma (F)	Ceremonial offerings	Seeds	Benin	0	0	0	0	1
Phyllanthaceae
Bridelia ferruginea Benth.	Kinshanshala (T)	Protection against enemies.	Bark	Benin	0	0	0	0	0
Bridelia micrantha (Hochst.) Baill.	Eso (Fa)	Treatment of stomachache caused by bewitchment.	Bark	Gabon	0	0	0	0	0
Flueggea virosa (Roxb. ex Willd.) Royle	Kakakaka (T)	Purification baths.	Leaves	Benin	0	0	0	0	0
Hymenocardia acida Tul.	Tchonkoko (T)	Restricted species	Whole plant	Benin	1	0	0	0	0
Hymenocardia ulmoides Oliv.	Ontcholu (Tk)	Construction of Bwiti altars.	Wood	Gabon	0	0	0	0	0
Maesobotrya barteri (Baill.) Hutch.	Otol (Fa)	Unspecified ritual use.	Fruits	Gabon	0	0	0	0	0
Phyllanthus amarus Schumach. & Thonn.	Kunse kunse (F)	Worn in pockets in protection against sorcerers	Whole plant	Benin	0	0	0	0	0
Phyllanthus muellerianus (Kuntze) Exell	Agemon kogu (T)	Restricted species	Whole plant	Benin	1	0	0	1	0
Phyllanthus odontadenius Müll.Arg.	Sala (F)	Unspecified ritual use.	Whole plant	Gabon	0	0	0	0	0
Uapaca acuminata (Hutch.) Pax & K.Hoffm.	Assang (Fa)	Several medico-spiritual uses.	Bark	Gabon	0	0	0	0	0
Uapaca guineensis Müll.Arg.	Osombi (Mi)	Several medico-spiritual uses.	Bark	Gabon	0	0	0	0	0
Phytolaccaceae
Hilleria latifolia (Lam.) H.Walter	Ano (T)	Eaten in protection against bewitchment	Leaves	Benin	0	0	0	0	0
Petiveria alliacea L.	Zoroman (F)	Chase evil spirits away.	Whole plant	Benin	0	0	0	0	0
Piperaceae
Peperomia pellucida (L.) Kunth	Sinfifama (F)	Worn in protection against enemies.	Whole plant	Benin	0	0	0	0	0
Piper guineense Schumach. & Thonn.	Lenkun (F)	Eaten to increase the power of words.	Seeds	Benin	0	0	0	0	0
Piper umbellatum L.	Abomsan (Fa)	Wrapping of ceremonial offerings	Leaves	Gabon	0	0	0	0	0
Plantaginaceae
Russelia equisetiformis Schltdl. & Cham.	Plante corail (Fr)	Protection against evil spirits.	Whole plant	Benin	0	0	0	0	0
Scoparia dulcis L.	Vivi teton (F)	Luck baths	Whole plant	Benin	0	0	0	0	0
Scoparia dulcis L.	Osimiale (Fa)	Amulet to obtain the favor of important persons.	Whole plant	Gabon	0	0	0	1	0
Poaceae
Andropogon gayanus Kunth	Fan (F)	Unspecified ritual use.	Whole plant	Benin	0	0	0	0	0
Chrysopogon zizanioides (L.) Roberty	Gando (F)	Burnt as an incense in protection against evil spirits.	Roots	Benin	0	0	0	0	0
Cymbopogon citratus (DC.) Stapf	Tchama (F)	Restricted species	Whole plant	Benin	1	0	0	0	1
Cymbopogon densiflorus (Steud.) Stapf	Ditsasango (Bp)	Burnt as incense to chase evil spirits away	Flower	Gabon	0	0	0	0	1
Digitaria leptorhachis (Pilg.) Stapf	Eran (T)	Purification baths and initiaion ceremonies.	Whole plant	Benin	0	0	0	0	0
Hackelochloa granularis (L.) Kuntze	Azongbe (F)	Purification baths.	Whole plant	Benin	0	0	0	1	0
Imperata cylindrica (L.) Raeusch.	Egon (T)	Unspecified ritual use.	Stems	Benin	0	0	0	0	0
Megastachya mucronata (Poir.) P.Beauv.	Girendenyala (E)	Unspecified ritual use.	Whole plant	Gabon	0	0	0	0	0
Pennisetum glaucum (L.) R.Br.	Likun (F)	Fertility rituals.	Seeds	Benin	0	0	0	0	0
Setaria homonyma (Steud.) Chiov.	Isinga (Bp)	Unspecified ritual use.	Whole plant	Gabon	0	0	0	0	0
Sorghum bicolor L.	Kpokpo (Na)	Food taboo.	Seeds, stems	Benin	1	0	0	0	1
Sporobolus pyramidalis P.Beauv.	Ekwigbe (Ad)	Restricted species	Whole plant	Benin	1	0	0	0	0
Triticum sp.	Wheat (En), Blé (Fr)	Fertility rituals.	Seeds	Benin	0	0	0	0	0
Zea mays L.	Maize (En), Maïs (Fr)	Ceremonial offering.	Seeds	Benin	1	0	0	0	1
Polygalaceae
Carpolobia alba G.Don	Kota (Nz), Kara (Fa)	Medico-spiritual treatment to close fontanells in infants.	Leaves	Gabon	0	0	0	0	0
Carpolobia lutea G.Don	Kuta (Bb)	Planted outside homesteads where twins have been born.	Whole plant	Gabon	0	0	0	0	0
Carpolobia lutea G. Don	Aviado (F)	Exorcism.	Roots	Benin	0	0	0	0	0
Polygala arenaria Willd.	N'Kpatale (T)	Protective baths against snake bites.	Whole plant	Benin	0	0	0	0	0
Securidaca longipedunculata Fresen.	Ngat (T), Kpatale (Id)	Eaten to attain the favor of influential persons.	Leaves	Benin	0	0	0	0	0
Polypodiaceae
Phymatosorus scolopendria (Burm. f.) Pic. Serm.	Degoma (F)	Protective baths against Sakpata diseases.	Whole plant	Benin	0	0	0	0	0
Pontederiaceae
Eichhornia crassipes (Mart.) Solms	Togble (F)	Luck-bringing soaps.	Whole plant	Benin	0	0	0	0	0
Heteranthera callifolia Rchb. ex Kunth	Dlo (F)	Luck-bringing soaps.	Whole plant	Benin	0	0	0	0	0
Portulacaceae
Portulaca grandiflora Hook.	Dri (F)	Baths to attract love.	Whole plant	Benin	0	0	0	0	1
Portulaca oleracea L.	Afla (F)	Eaten in protection against evil spirits.	Leaves	Benin	0	0	0	0	0
Portulaca quadrifida L.	Enhuma (Ad)	Unspecified sorcery spells.	Whole plant	Benin	0	0	0	0	0
Portulaca quadrifida L.	Tsamba (Mi)	Treatment of headaches of supernatural origin.	Whole plant	Gabon	0	0	0	0	0
Proteaceae
Protea madiensis Oliv.	Arougbologbo (De)	Unspecified ritual use.	Whole plant	Benin	0	0	1	0	0
Pteridaceae
Acrostichum aureum L.	Blotchon (F)	Plant goes in the preparation of luck soaps and parfumes	Whole plant	Benin	0	0	0	0	0
Putranjivaceae
Drypetes gossweileri S.Moore	Muyunguo (Ma)	Protection against snakes.	Bark	Gabon	1	0	1	0	0
Rhamnaceae
Maesopsis eminii Engl.	Mususu (Lu)	Initiation baths.	Bark	Gabon	0	0	0	0	0
Ziziphus mucronata Willd.	Enkanase (Y)	Unspecifified medico-spiritual incantation.	Whole plant	Benin	0	0	0	0	0
Rubiaceae
Brenania brieyi (De Wild.) E.M.A.Petit	Oyem (Fa)	Chase evil spirits away.	Fruit	Gabon	1	0	0	0	0
Breonadia salicina (Vahl) Hepper & J.R.I.Wood		Unspecified ritual use.	Whole plant	Benin	0	0	0	0	0
Craterispermum cerinanthum Hiern	Kadjabali (Tk)	Treatment of wounds of mystical origin.	Bark	Gabon	0	0	0	0	0
Cuviera pierrei N.Hallé	Nzoeng (Fa)	Kept in dwelling compounds in protection against evil spirits	Stems	Gabon	0	0	0	0	0
Diodella scandens (Sw.) Bacigalupo & E.L.Cabral	Evusa (Fa)	Protection against evil spirits.	Leaves	Gabon	0	0	0	0	0
Fleroya ledermannii (K.Krause) Y.F.Deng	Mbudi (Nz)	Luck-bringing baths.	Bark	Gabon	0	0	0	0	0
Gardenia nitida Hook.	Hedmadje (F)	Purification baths.	Leaves	Benin	0	1	0	0	0
Gardenia ternifolia Schumach. & Thonn.	Ndjego (Mi)	Treatment of wounds of supernatural origin.	Bark	Gabon	1	0	0	0	0
Gardenia ternifolia Schumach. & Thonn.	Dakpla (F), Kikigba (T)	Protection against sorcerers.	Leaves	Benin	0	0	0	1	0
Geophila afzelii Hiern	Dourai da mourim (Bp)	Eaten with honey to attract love.	Leaves	Gabon	0	0	0	0	0
Geophila afzelii Hiern	Aixa (F)	Protection baths against bewitchment.	Leaves	Benin	0	0	0	0	0
Geophila lancistipula Hiern	Duba (Bb)	Good luck baths.	Leaves	Gabon	0	0	0	0	0
Geophila repens (L.) I.M.Johnst.	Abov botor (Y)	Purification baths.	Whole plant	Benin	0	0	0	0	0
Heinsia crinita (Afzel.) G.Taylor	Rumuenu (Pu)	Baths to attain success.	Whole plant	Gabon	0	0	0	0	0
Heinsia sp.	Djelewende (My)	Good luck baths.	Whole plant	Gabon	0	0	0	0	0
Hymenocoleus hirsutus (Benth.) Robbr.	Esekule (Fa)	Ritual scarifications.	Leaves	Gabon	0	0	0	0	0
Lasianthus batangensis K.Schum.		Unspecified ritual use.	Whole plant	Gabon	0	0	0	0	0
Massularia acuminata (G.Don) Bullock ex Hoyle	Pink magic (En), Eleoan (Lu)	Good luck baths.	Fruits	Gabon	1	0	1	0	1
Mitracarpus hirtus (L.) DC.	Godoko (F)	Unspecified ritual use.	Whole plant	Benin	0	0	0	0	0
Morinda lucida Benth.	Xwenswema (F)	Baths to attract love and in protection against thefth	Leaves	Benin	0	0	0	1	0
Mussaenda soyauxii Büttner	Bapung (Ak)	Baths in protection against thefth	Leaves	Gabon	0	0	0	0	0
Mussaenda sp.	Fol (Fa)	Ordeals for adulterous women.	Whole plant	Gabon	0	0	0	0	0
Nauclea diderrichii (De Wild.) Merr.*	Opepe (Y)	Ceremonial objects.	Wood	Benin	0	1	1	0	0
Oldenlandia affinis (Roem. & Schult.) DC.	Azanglo (F)	Protective baths against sorcery.	Leaves	Benin	0	0	0	0	0
Oldenlandia lancifolia (Schumach.) DC.	Nambibot (Fa)	Ceremonially, to strenthen the effectivity of other medicinal plants.	Leaves	Gabon	0	0	0	0	0
Pavetta corymbosa (DC.) F.N.Williams	Lowxi (F)	Drank by pregnant women in protection against physical dangers.	Leaves	Benin	0	0	0	0	0
Pavetta crassipes K.Schum.	Gongoako (T)	Purification baths.	Leaves	Benin	0	0	0	0	0
Psychotria latistipula Benth.	Nzjwale (Mk)	Good luck baths.	Leaves	Gabon	0	0	0	0	0
Psychotria ledermannii (K.Krause) Figueiredo	Guisofom (E)	Luck-bringing perfumes.	Flower	Gabon	0	0	0	0	0
Psychotria vogeliana Benth.	Magbevide( F)	Protective baths against bewitchment.	Leaves	Benin	0	0	0	0	0
Sabicea mildbraedii Wernham	Mupuga (Pu)	Charm to solve disputes.	Whole plant	Gabon	0	0	0	0	0
Sarcocephalus latifolius (Sm.) E.A.Bruce	Kudo (F)	Treatment of malaria caused by bewitchment.	Roots	Benin	0	0	0	0	0
Rutaceae
Citrus aurantiifolia (Christm.) Swingle	Ogwrutaiwewe (T)	Treatment of malaria caused by bewitchment.	Leaves	Benin	0	0	0	0	1
Citrus aurantiifolia (Christm.) Swingle	Mouloushj (Nz)	Treatment of malaria caused by bewitchment.	Leaves	Gabon	0	0	0	0	1
Citrus limon (L.) Osbeck	Gbo (F)	Several medico-spiritual uses.	Fruits	Benin	0	0	0	0	1
Clausena anisata (Willd.) Hook.f. ex Benth.	Gbossou azoue (F)	Treatment of infections caused by bewitchment.	Leaves	Benin	0	0	0	0	0
Murraya paniculata (L.) Jack	Tchrigou (F)	Treatment of malaria caused by bewitchment.	Leaves	Benin	0	0	0	0	0
Zanthoxylum heitzii (Aubrév. & Pellegr.) P.G.Waterman	Olom (Fa)	Protection against sorcerers.	Wood	Gabon	0	0	0	0	0
Zanthoxylum sp.	Ndoung (Nz)	Protection against STDs believed to be caused by bewitchment.	Bark	Gabon	0	0	0	0	0
Zanthoxylum zanthoxyloides (Lam.) Zepern. & Timler	Xedo (F)	Ceremonial objects.	Wood	Benin	1	1	1	1	0
Salicaceae
Homalium le-testui Pellegr.	Akogbo (F)	Restricted species	Whole plant	Benin	1	1	0	0	0
Oncoba spinosa Forssk.	Koloro (T)	Ceremonial object.	Fruits	Benin	0	0	0	0	0
Sapindaceae
Allophylus spicatus (Poir.) Radlk.	Gbadjedje (F)	Unspecified ritual use.	Whole plant	Benin	0	0	0	0	0
Blighia sapida K.D.Koenig	Lizekwin (F)	Divination.	Seeds	Benin	1	0	0	1	0
Cardiospermum grandiflorum Sw.	Togba (F)	Unspecified ritual use.	Whole plant	Benin	0	0	0	0	0
Lecaniodiscus cupanioides Planch. ex Benth.	Wawa (T)	Soap used by merchants to increase their profits.	Leaves	Benin	0	0	0	0	0
Paullinia pinnata L.	Miran (Bp)	Bath to attract love.	Whole plant	Gabon	0	0	0	0	0
Sapotaceae
Baillonella toxisperma Pierre*	Moabi (En), Adjab (Fa)	Initiation, purification, and protective baths.	Bark	Gabon	1	1	1	1	0
Chrysophyllum albidum G. Don	Azongogbe (F)	Treatment of Sakpata-related diseases.	Leaves	Benin	0	1	1	0	0
Chrysophyllum subnudum Baker	Soke	Ceremonial object	Fruits	Gabon	0	0	0	0	0
Manilkara sapota (L.) P.Royen	Emedo (T)	Burnt as incense in protection against diseases.	Bark	Benin	0	0	0	0	1
Omphalocarpum procerum P.Beauv.	Poutcho (Sa)	Ceremonial treatment for infertility in women.	Bark, fruits	Gabon	0	0	0	0	0
Synsepalum dulcificum (Schumach. & Thonn.) Daniell	Kpatado (F)	Bath to attract wealth.	Leaves	Benin	0	0	0	0	0
Tieghemella heckelii (A.Chev.) Pierre ex Dubard*	Aza (Fa)	Several medico-spiritual uses.	Whole plant	Gabon	0	1	1	0	0
Vitellaria paradoxa C.F.Gaertn.	Hounsukokwedo (F)	Offerings, protective creams	Seeds	Benin	0	1	0	1	0
Selaginellaceae
Selaginella myosurus Alston	Magoyiu (Ma)	Worn by women during Bwiti ceremonies	Whole plant	Gabon	0	0	0	0	0
Simaroubaceae
Quassia gabonensis Pierre	Musieguieri (Lu)	Baths in protection against evil spirits.	Bark	Gabon	0	0	0	0	0
Smilacaceae
Smilax anceps Willd.	Enkana magbo (Y)	Purification baths.	Whole plant	Benin	0	0	0	0	0
Solanaceae
Capsicum annum L.	Tzoli (Ma)	Burnt as incense in protection against evil spirits.	Fruits	Gabon	0	0	0	0	1
Capsicum annum L.	Piment (Fr)	Burnt as incense in protection against evil spirits.	Fruits	Benin	0	0	0	0	1
Nicotiana tabacum L.	Tobaco (En), Azewewe (F)	Good luck soaps and perfumes.	Leaves	Benin	0	0	0	0	1
Physalis angulata L.	Binyumelok (Fa)	Unspecified ritual use.	Leaves	Gabon	0	0	0	0	0
Solanum americanum Mill.	Nzangou (Nz)	Exorcism.	Leaves	Gabon	0	0	0	1	0
Solanum americanum Mill.	Imoro (T)	Medico-spiritual treatment to increase apetite in infants.	Fruit	Benin	0	0	0	0	0
Solanum dasyphyllum Schumach. & Thonn.	Nkoaudi (T)	Protection against bullets and weapons.	Leaves	Benin	0	0	0	0	0
Solanum incanum L.	Pivi (Mi)	Ceremonial offerings	Fruits	Gabon	0	0	0	0	1
Solanum macrocarpon L.	Ogbomo (T)	Unspecified ritual use.	Fruits	Benin	0	0	0	0	1
Solanum macrocarpon L.	Mukjer (Ma)	Unspecified ritual use.	Fruits	Gabon	0	0	0	0	1
Solanum rudepannum Dunal	Dongio (Fa)	Purification baths.	Fruits	Gabon	0	0	0	0	0
Solanum rudepannum Dunal	Bamomi (Y)	Planted in protection against sorcerers.	Whole plant	Benin	0	0	0	1	0
Stemonuraceae
Lasianthera africana P.Beauv.	Munju (Nz)	Luck-bringing baths.	Whole plant	Gabon	0	0	1	0	0
Talinaceae
Talinum fruticosum (L.) Juss.	Adodoako (T)	Planted around houses in order to prevent mishaps. Purification baths.	Whole plant	Benin	0	0	0	1	0
Urticaceae
Cecropia peltata L.	Assong (Fa)	Bwiti initiation ceremonies	Leaves	Gabon	0	0	0	0	0
Verbenaceae
Lippia multiflora Moldenke	Afi (Fa)	Burnt as incense to chase evil spirits away	Flower	Gabon	0	0	0	0	0
Lippia rugosa A.Chev.	Aklala (F)	Purification baths.	Leaves	Benin	0	0	0	0	0
Stachytarpheta cayennensis (Rich.) Vahl	Alotrohe (F)	Charms to gain the favor of persons in positions of power.	Whole plant	Benin	0	0	0	0	0
Stachytarpheta indica (L.) Vahl	Alotrohe (F)	Charms to gain the favor of persons in positions of power.	Whole plant	Benin	0	0	0	0	0
Vitaceae
Ampelocissus africana (Lour.) Merr.	Droma (F)	Treatment of diseases said to be caused by bewitchment.	Roots	Benin	0	0	0	0	0
Ampelocissus bombycina (Baker) Planch.	Tchokor ache (T)	Treatment of wounds of supernatural origin.	Roots	Benin	0	0	0	0	0
Cissus aralioides (Welw. ex Baker) Planch.	Abokoei (Fa)	Protective baths against evil spirits.	Whole plant	Gabon	0	0	0	0	0
Cissus aralioides (Welw. ex Baker) Planch.	Alun (F)	Unspecified ritual use.	Whole plant	Benin	0	0	0	0	0
Cissus palmatifida (Baker) Planch.	Asankan (F)	Unspecified ritual use.	Whole plant	Benin	0	0	0	0	0
Cissus populnea Guill. & Perr.	Tchokubalo (T)	Male aphrodisiac with restricted use to adepts of of the god of thunder.	Stem	Benin	1	0	0	1	0
Cissus quadrangularis L.	Asan (F)	Treatment of broken bones caused by bewitchment.	Whole plant	Benin	0	0	0	1	0
Cyphostemma adenocaule (Steud. ex A.Rich.) Desc. ex Wild & R.B.Drumm.	Bongbo (T)	Treatment of Sakpata-related diseases.	Leaves	Benin	0	0	0	0	0
Cyphostemma sokodense (Gilg & M.Brandt) Desc.	Bongbo (T)	Treatment of Sakpata-related diseases.	Leaves	Benin	0	0	0	0	0
Leea guineensis G. Don	Igalemeroghou (E)	Purifications baths to get rid of bad luck.	Whole plant	Gabon	0	0	0	0	0
Zingiberaceae
Aframomum alboviolaceum (Ridl.) K.Schum.	Mungunu (Fa)	Seeds eaten in protection against evil spirits. Luck-bringing baths.	Leaves, seeds	Gabon	0	0	0	0	0
Aframomum giganteum (Oliv. & D.Hanb.) K.Schum.	Nzombe (Nz)	Luck-bringing baths.	Leaves	Gabon	0	0	0	0	0
Aframomum longipetiolatum Koechlin	Ditundudimukue (Ma)	Eaten by people who want to seduce others with their words.	Seeds	Gabon	0	0	0	0	0
Aframomum melegueta (Roscoe) K.Schum.	Atakwin (F)	Eaten ceremonially or to enhance the effectiveness of medical treatments.	Seeds	Benin	0	0	0	1	0
Aframomum subsericeum (Oliv. & D.Hanb.) K.Schum.	Bdong bingon (Fa)	Ceremonial stimulant	Seeds	Gabon	0	0	0	0	0
Curcuma sp.	Gengembre rouge (Fr)	Purification baths.	Roots	Benin	0	0	0	0	0
Renealmia polypus Gagnep.	Tchodosodo (Mi)	Ceremonial object.	Stem	Gabon	0	0	0	0	0
Zingiber sp.	Dote (F)	Purification baths.	Roots	Benin	0	0	0	0	0
En (English), Fr (French)
T (Tchá), F (Fon), G (Gun), Y (Yoruba), Ad (Adja), Na (Nagot), Id (Idatcha), De (Dendi), Pe (Pedah)
Mk (Makina), Fa (Fang), Ak (Akele), Lu (Lumbo), Bb (Babongo), Mi (Mitsogo), Nz (Nzebi), Ma (Masango), Bp (Bapunu), Te (Teké), My (Myene), Sa (Sake), Nv (Nvungu), E (Eshira), Og (Ogande), Pu (Puvi)
Species marked with an asteric (*) are important timber species
